# Supplementary material for: Emerging Mutations Potentially Related to SARS-CoV-2 Immune Escape: The Case of a Long-Term Patient
Source: Life (Basel). 2021 Nov 18;11(11):1259. doi: 10.3390/life11111259 (PMC8625042; doi:10.3390/life11111259)
Supplement: Supplementary file 1 [file life-11-01259-s001.zip]

Archive with 1 entries (1 files):
- life-1443683-supplementary.pdf
